# Supplementary material for: HDAC Inhibition Regulates Cardiac Function by Increasing Myofilament Calcium Sensitivity and Decreasing Diastolic Tension
Source: Pharmaceutics. 2022 Jul 21;14(7):1509. doi: 10.3390/pharmaceutics14071509 (PMC9323146; doi:10.3390/pharmaceutics14071509)
Supplement: Supplementary file 1 [file pharmaceutics-14-01509-s001.zip]

Archive with 1 entries (1 files):
- pharmaceutics-1798029-supplementary.pdf
